# Supplementary material for: Accessing Care Services for Long COVID Sufferers in Alberta, Canada: A Random, Cross-Sectional Survey Study
Source: Int J Environ Res Public Health. 2023 Jul 27;20(15):6457. doi: 10.3390/ijerph20156457 (PMC10419146; doi:10.3390/ijerph20156457)
Supplement: Supplementary file 1 [file ijerph-20-06457-s001.zip]

Archive with 1 entries (1 files):
- ijerph-2519971-supplementary.pdf
